# Supplementary material for: Potentially Toxic Elements in Soil of a Historical Mining Region in Serbia: Geochemical Fractionation, Ecological Impact, and Health Risk Assessment
Source: Toxics. 2026 Jul 12;14(7):608. doi: 10.3390/toxics14070608 (PMC13417382; doi:10.3390/toxics14070608)
Supplement: Supplementary file 1 [file toxics-14-00608-s001.zip]

Archive with 1 entries (1 files):
- toxics-4393811-supplementary.pdf
